# Supplementary material for: Post-Exercise Protein Intake May Reduce Time in Hypoglycemia Following Moderate-Intensity Continuous Exercise among Adults with Type 1 Diabetes
Source: Nutrients. 2023 Oct 6;15(19):4268. doi: 10.3390/nu15194268 (PMC10574378; doi:10.3390/nu15194268)
Supplement: Supplementary file 1 [file nutrients-15-04268-s001.zip]

Archive with 13 entries (13 files):
- Supplementary Figure Captions.pdf
- Supplementary Figure S1.png
- Supplementary Figure S10.png
- Supplementary Figure S11.png
- Supplementary Figure S12.png
- Supplementary Figure S2.png
- Supplementary Figure S3.png
- Supplementary Figure S4.png
- Supplementary Figure S5.png
- Supplementary Figure S6.png
- Supplementary Figure S7.png
- Supplementary Figure S8.png
- Supplementary Figure S9.png
